# Supplementary material for: Characteristics, Outcomes, and Factors Affecting Mortality in Hospitalized Patients with CAP Due to Different Variants of SARS-CoV-2 and Non-COVID-19 CAP
Source: J Clin Med. 2023 Feb 9;12(4):1388. doi: 10.3390/jcm12041388 (PMC9964315; doi:10.3390/jcm12041388)
Supplement: Supplementary file 1 [file jcm-12-01388-s001.zip]

Archive with 1 entries (1 files):
- jcm-2188299-supplementary.pdf
